# Supplementary material for: The Energy Metabolism Dysfunction in Psychiatric Disorders Postmortem Brains: Focus on Proteomic Evidence
Source: Front Neurosci. 2017 Sep 7;11:493. doi: 10.3389/fnins.2017.00493 (PMC5594406; doi:10.3389/fnins.2017.00493)
Supplement: Supplementary Table 1 — List of proteins related to energy metabolism found altered in SCZ, BPD and MDD. [file Table1.XLSX]

## Sheet: SCZ
Protein	Acession number	Regulation	Biological Process	Cellular Component	Brain Region	Proteome Reference
Dihydropyrimidinase-like 4 (DPYSL4)	O14531	Up	Metabolism; Energy pathways	Cytoplasm	DLPFC	10.1038/sj.mp.4001532
Phosphoglycerate dehydrogenase	O43175	Down	Metabolism; Energy pathways	Extracellular	DLPFC	10.1038/sj.mp.4001532
NADH-ubiquinone oxidoreductase SGDH subunit	O43674	Down	Metabolism; Energy pathways	Mitochondrion	ATL	10.1007/s00702-008-0156-y
NADH-ubiquinone oxidoreductase 13 kDa-A subunit	O75380	Down	Metabolism; Energy pathways	Mitochondrion	ATL	10.1007/s00702-008-0156-y
Citrate synthase	O75390	Down	Metabolism; Energy pathways	Mitochondrion	ACC	10.1038/sj.mp.4001806
NADH-ubiquinone oxidoreductase 30 kDa subunit	O75489	Down	Metabolism; Energy pathways	Mitochondrion	ATL	10.1007/s00702-008-0156-y
Carbonyl reductase 3 (CBR3)	O75828	Up	Metabolism; Energy pathways		DLPFC	10.1038/sj.mp.4001532
ATP synthase, H+ transporting, mitochondrial F0 complex, subunit d isoform a	O75947	Down	Metabolism; Energy pathways	Mitochondrion	DLPFC	10.1016/j.jpsychires.2008.11.006
Dimethylarginine dimethylaminohydrolase 1 (DDAH1)	O94760	Down	Metabolism; Energy pathways	Cytoplasm	ACC, CC	10.1038/sj.mp.4001806; 10.1016/j.jpsychires.2010.03.003; 10.1002/prca.200700230
6-Phosphoglu- conolactonase	O95336	Up	Metabolism; Energy pathways		DLPFC	10.1038/sj.mp.4002098
CDP-DAG synthase 2	O95674	Down	Metabolism; Energy pathways	Mitochondrion	ACC	10.1038/mp.2014.63
Glutamate dehydrogenase	P00367	Up	Metabolism; Energy pathways	Mitochondrion	ACC, CC	10.1002/pmic.200500069; 10.1007/s00406-015-0621-1; 10.1016/j.schres.2015.02.002
Cytochrome c oxidase subunit 2	P00403	Down	Metabolism; Energy pathways	Mitochondrion	ACC, MDT	10.1038/mp.2014.63; 10.1016/j.jpsychires.2010.04.014
Superoxide dismutase [Cu-Zn]	P00441	Down	Metabolism; Energy pathways	Cytoplasm	ACC, CC	10.1002/prca.200700230; 10.1038/sj.mp.4001806; 10.1007/s00406-015-0621-1
Adenylate kinase 1	P00568	Up	Metabolism; Energy pathways	Cytoplasm	DLPFC	10.1007/s00406-008-0847-2
Carbonic anhydrase	P00915	Up	Metabolism; Energy pathways	Cytoplasm	ACC	10.1038/sj.mp.4001806; 10.1002/pmic.200500069
Carbonic anhydrase 2	P00918	Down	Metabolism; Energy pathways	Cytoplasm	ATL	10.1007/s00702-008-0156-y
Aldolase A, fructose-bisphosphate (ALDOA)	P04075	Down	Metabolism; Energy pathways	Cytoplasm	ACC, CC, DLPFC	10.1038/sj.mp.4001532; 10.1002/pmic.200500069; 10.1007/s00406-015-0621-1; 10.1016/j.jpsychires.2010.03.003
Glyceraldehyde-3-phosphate dehydrogenase	P04406	Down	Metabolism; Energy pathways	Cytoplasm	CC, DLPFC, MDT, WA	10.1016/j.jpsychires.2010.04.014; 10.1007/s00406-015-0621-1; 10.1186/1471-244X-9-17; 10.1038/sj.mp.4001532
Aldehydedehydrogenase, mitochondrial	P05091	Up	Metabolism; Energy pathways	Mitochondrion	ACC	10.1016/j.jpsychires.2010.03.003
ATP synthase beta chain	P06576	Up	Metabolism; Energy pathways	Mitochondrion	ACC, CC	10.1002/pmic.200500069; 10.1002/prca.200700230
Alpha-enolase	P06733	Up	Metabolism; Energy pathways	Cytoplasm	CC, DLPFC	10.1007/s00406-015-0621-1; 10.1038/sj.mp.4001532
L-lactate dehydrogenase B chain	P07195	Down	Metabolism; Energy pathways	Cytoplasm	CC	10.1002/prca.200700230
Pyruvate dehydrogenase E1 component, alpha 1	P08559	Down	Metabolism; Energy pathways	Mitochondrion	DLPFC	10.1038/sj.mp.4001532
Enolase 2, (gamma, neuronal) (ENO2)	P09104	Up	Metabolism; Energy pathways	Cytoplasm	CC, DLPFC, WA	10.1038/sj.mp.4001532; 10.1002/prca.200700230; 10.1038/sj.mp.4002098; 10.1186/1471-244X-9-17; 10.1007/s00406-015-0621-1
Glutathione s- transferase	P09211	Up	Metabolism; Energy pathways	Cytoplasm	CC, MDT	10.1002/prca.200700230; 10.1016/j.jpsychires.2010.04.014
Dihydropteridine reductase	P09417	Up	Metabolism; Energy pathways	Extracellular	DLPFC, MDT, WA	10.1186/1471-244X-9-17; 10.1016/j.jpsychires.2010.04.014; 10.1038/sj.mp.4001532
2',3'-cyclic nucleotide 3' phosphodiesterase (CNP)	P09543	Down	Metabolism; Energy pathways	Cytoplasm	ATL, CC, DLPFC	10.1038/sj.mp.4001532; 10.1007/s00406-015-0621-1; 10.1007/s00702-008-0156-y
Dihydrolipoyl dehydrogenase, mitochondrial precursor	P09622	Up	Metabolism; Energy pathways	Mitochondrion	WA	10.1186/1471-244X-9-17
Aldolase C, fructose-bisphosphate (ALDOC)	P09972	Down	Metabolism; Energy pathways	Mitochondrion	ACC, ATL, DLPFC, IC, WA	10.1016/j.jpsychires.2008.11.006; 10.1038/sj.mp.4001532; 10.1038/sj.mp.4001806; 10.1002/pmic.200900015; 10.1002/pmic.200800415; 10.1007/s00702-008-0156-y; 10.1186/1471-244X-9-17
Esterase D/formylglutathione hydrolase (ESD)	P10768	Up	Metabolism; Energy pathways	Cytoplasm	DLPFC	10.1038/sj.mp.4001532
Glycogen phosphorylase, brain form	P11216	Down	Metabolism; Energy pathways	Cytoplasm	CC, MDT	10.1016/j.jpsychires.2010.04.014; 10.1007/s00406-015-0621-1
Glycogen phosphorylase, muscle form	P11217	Down	Metabolism; Energy pathways	Extracellular	CC	10.1007/s00406-015-0621-1
Imp dehydrogenase 2	P12268	Up	Metabolism; Energy pathways	Cytosol	DLPFC	10.1002/pmic.200900015
Creatine kinase B chain	P12277	Up	Metabolism; Energy pathways	Cytoplasm	ACC, CC, DLPFC, WA	10.1038/sj.mp.4001806; 10.1002/pmic.200500069; 10.1007/s00406-008-0847-2; 10.1002/prca.200700230; 10.1186/1471-244X-9-17; 10.1038/sj.mp.4001532
Creatine kinase ubiquitous mitochondrial	P12532	Down	Metabolism; Energy pathways	Mitochondrion	ACC	10.1038/sj.mp.4001806
Pyruvate kinase	P14618	Up	Metabolism; Energy pathways	Cytoplasm	CC, DLPFC	10.1007/s00406-015-0621-1; 10.1038/sj.mp.4001532
Aspartate--tRNA ligase, Cytoplasmic	P14868	Up	Metabolism; Energy pathways	Cytoplasm	ACC	10.1038/mp.2014.63
Glutamine synthetase	P15104	Up	Metabolism; Energy pathways	Cytosol	ACC, DLPFC, MDT	10.1038/sj.mp.4001532; 10.1016/j.jpsychires.2010.04.014; 10.1002/pmic.200500069
Phosphoglycerate mutase 2	P15259	Up	Metabolism; Energy pathways	Cytoplasm	DLPFC	10.1038/sj.mp.4001532
Carbonyl reductase 1	P16152	Up	Metabolism; Energy pathways	Cytoplasm	DLPFC, MDT	10.1016/j.jpsychires.2010.04.014; 10.1038/sj.mp.4001532
Phosphofructokinase 1; phosphohexokinase	P17858	Down	Metabolism; Energy pathways	Cytoplasm	ACC	10.1038/mp.2014.63
Phosphoglycerate mutase 1	P18669	Up	Metabolism; Energy pathways	Cytoplasm	DLPFC, MDT, WA	10.1016/j.jpsychires.2008.11.006; 10.1186/1471-244X-9-17; 10.1016/j.jpsychires.2010.04.014; 10.1038/sj.mp.4001532
Hexokinase 1 (HK1)	P19367	Down	Metabolism; Energy pathways	Cytoplasm	ACC, ATL, DLPFC	10.1038/mp.2014.63; 10.1038/sj.mp.4001532; 10.1007/s00702-008-0156-y
Glutathione-S-transferase Mu 3	P21266	Down	Metabolism; Energy pathways	Cytoplasm	DLPFC	10.1038/sj.mp.4001532
Catechol O-methyltransferase	P21964	Up	Metabolism; Energy pathways	Cytoplasm	ACC	10.1038/mp.2014.63
Acetoacetyl-CoA thiolase	P24752	Up	Metabolism; Energy pathways	Mitochondrion	ACC	10.1038/mp.2014.63
ATP synthase subunit alpha, mitochondrial	P25705	Down	Metabolism; Energy pathways	Mitochondrion	CC, DLPFC, WA	10.1007/s00406-015-0621-1; 10.1016/j.jpsychires.2008.11.006; 10.1186/1471-244X-9-17; 10.1016/j.schres.2015.02.002
NADH-ubiquinone oxidoreductase 75 kDa subunit	P28331	Down	Metabolism; Energy pathways	Mitochondrion	WA	10.1186/1471-244X-9-17
Inositol monophosphatase (IMPA1)	P29218	Up	Metabolism; Energy pathways	Cytoplasm	DLPFC	10.1002/pmic.200900015
Transketolase	P29401	Up	Metabolism; Energy pathways	Cytoplasm	MDT, DLPFC	10.1016/j.jpsychires.2010.04.014; 10.1016/j.jpsychires.2008.11.006
Delta-1-pyrroline-5-carboxylate dehydrogenase, mitochondrial	P30038	Up	Metabolism; Energy pathways	Mitochondrion	CC	10.1007/s00406-015-0621-1
Peroxiredoxin 6	P30041	Up	Metabolism; Energy pathways	Lysosome	DLPFC, WA	10.1007/s00406-008-0847-2; 10.1186/1471-244X-9-17
Biliverdin reductase B	P30043	Down	Metabolism; Energy pathways	Cytoplasm	ACC	10.1038/sj.mp.4001806
Peroxiredoxin 5	P30044	Down	Metabolism ; Energy pathways	Mitochondrion	HP	10.1016/j.schres.2015.02.002
Aldehyde dehydrogenase	P30838	Up	Metabolism; Energy pathways	Cytoplasm	IC	10.1002/pmic.200800415
Ubiquinol-cytochrome-c reductase complex core protein I	P31930	Down	Metabolism; Energy pathways	Mitochondrion	DLPFC	10.1016/j.jpsychires.2008.11.006; 10.1038/sj.mp.4001532
Peroxiredoxin 2	P32119	Up	Metabolism; Energy pathways	Cytoplasm	ACC, CC, DLPFC	10.1002/prca.200700230; 10.1038/sj.mp.4001532; 10.1038/mp.2014.63
ATP synthase, gamma	P36542	Up	Metabolism; Energy pathways	Mitochondrion	IC	10.1002/pmic.200800415
Phosphoglucomutase-1	P36871	Down	Metabolism; Energy pathways	Cytoplasm	IC	10.1002/pmic.200800415
V-type proton ATPase catalytic subunit A	P38606	Down	Metabolism; Energy pathways	Endosome	DLPFC	10.1038/mp.2008.7
Malate dehydrogenase 1, NAD (soluble) (MDH1)	P40925	Down	Metabolism; Energy pathways	Cytoplasm	CC, DLPFC	10.1016/j.jpsychires.2008.11.006; 10.1038/sj.mp.4001532; 10.1007/s00406-015-0621-1
Malate dehydrogenase, mitochondrial precursora	P40926	Up	Metabolism; Energy pathways	Mitochondrion	ACC	10.1002/pmic.200500069
Isoleucyl tRNA synthetase, Cytoplasmic	P41252	Up	Metabolism; Energy pathways	Mitochondrion	ACC	10.1038/mp.2014.63
N- ethylmaleimide-sensitive factor	P46459	Up	Metabolism; Energy pathways	Cytoplasm	ACC, DLPFC	10.1038/sj.mp.4001532; 10.1038/sj.mp.4001806
Isocitrate dehydrogenase 2 (NADP+), mitochondrial variant	P48735	Down	Metabolism; Energy pathways	Mitochondrion	ACC	10.1038/mp.2014.63
Serine--tRNA ligase, Cytoplasmic	P49591	Up	Metabolism; Energy pathways	Cytoplasm	CC	10.1007/s00406-015-0621-1
Isocitrate dehydrogenase (NAD) subunit a	P50213	Down	Metabolism; Energy pathways	Mitochondrion	ACC	10.1038/sj.mp.4001806
Palmitoyl protein thioesterase 1	P50897	Up	Metabolism; Energy pathways	Lysosome	DLPFC	10.1007/s00406-008-0847-2
Tyrosyl-ttRNA synthetase (YARS)	P54577	Down	Metabolism; Energy pathways	Cytoplasm	DLPFC	10.1038/sj.mp.4001532
Succinyl coenzyme A:3 ketoacid CoA transferase	P55809	Up	Metabolism; Energy pathways	Mitochondrion	ACC	10.1002/pmic.200500069; 10.1016/j.jpsychires.2010.03.003
Triosephosphate isomerase	P60174	Up	Metabolism; Energy pathways	Cytoplasm	CC, DLPFC, IC, MDT, WA	10.1007/s00406-015-0621-1; 10.1186/1471-244X-9-17; 10.1002/pmic.200900015; 10.1002/pmic.200800415; 10.1016/j.jpsychires.2010.04.014
Phosphoribosyl pyrophosphate synthase isoform I	P60891	Up	Metabolism; Energy pathways		ACC	10.1038/mp.2014.63
Glutathione transferase omega	P78417	Down	Metabolism; Energy pathways	Nucleus	DLPFC	10.1038/sj.mp.4001532
Oxoglutarate (alpha-ketoglutarate) dehydrogenase	Q02218	Up	Metabolism; Energy pathways	Mitochondrion	ACC	10.1038/mp.2014.63
Fk506-binding protein 4	Q02790	Up	Metabolism; Energy pathways	Cytoplasm	IC	10.1002/pmic.200800415
Peroxiredoxin 1	Q06830	Up	Metabolism; Energy pathways	Cytoplasm	ACC, CC, DLPFC	10.1016/j.jpsychires.2010.03.003; 10.1038/mp.2014.63; 10.1007/s00406-015-0621-1; 10.1038/sj.mp.4001532
Peroxiredoxin 4	Q13162	Down	Metabolism; Energy pathways	Cytoplasm	DLPFC	10.1002/pmic.200900015
Cytoplasmic dynein 1 heavy chain 1, cytosolic	Q14204	Down	Metabolism; Energy pathways	Cytoplasm	ACC	10.1038/mp.2014.63
NADH oxidoreductase (ubiquinone) 1 a subcomplex, 5, 13kDa	Q16718	Down	Metabolism; Energy pathways	Mitochondrion	ACC	10.1038/sj.mp.4001806
Hydroxyacylglutathione hydrolase (Glx II)	Q16775	Down	Metabolism; Energy pathways	Cytoplasm	ACC	10.1038/sj.mp.4001806
NADH-ubiquinone oxidoreductase 39 kDa subunit	Q16795	Up	Metabolism; Energy pathways	Mitochondrion	ACC	10.1038/mp.2014.63
Malic enzyme 3	Q16798	Up	Metabolism; Energy pathways	Mitochondrion	MDT	10.1016/j.jpsychires.2010.04.014
Ectonucleotide pyrophosphatase/phosphodiesterase family member 6	Q6UWR7	Down	Metabolism; Energy pathways		CC	10.1007/s00406-015-0621-1
Pyridoxal phosphatase	Q96GD0	Up	Metabolism; Energy pathways		DLPFC	10.1002/pmic.200900015
Inositol polyphosphate 4-phosphatase type I	Q96PE3	Up	Metabolism; Energy pathways	Cytoplasm	ACC	10.1038/mp.2014.63
Aconitase 2, mitochondrial	Q99798	Up	Metabolism; Energy pathways	Mitochondrion	ACC, DLPFC, WA	10.1016/j.jpsychires.2008.11.006; 10.1038/sj.mp.4001532; 10.1186/1471-244X-9-17; 10.1002/pmic.200500069
Acetyl CoA acetyltransferase cytosolic	Q9BWD1	Down	Metabolism; Energy pathways	Cytoplasm	ACC	10.1038/sj.mp.4001806; 10.1038/mp.2014.63
Methyltransferase-like protein 7A; protein AAM-B	Q9H8H3	Down	Metabolism; Energy pathways		ACC	10.1038/mp.2014.63
Lambda-crystallin homolog	Q9Y2S2	Down	Metabolism; Energy pathways		CC	10.1007/s00406-015-0621-1
Guanine deaminase	Q9Y2T3	Up	Metabolism; Energy pathways	Cytoplasm	DLPFC, IC, MDT	10.1016/j.jpsychires.2010.04.014; 10.1038/sj.mp.4002098; 10.1002/pmic.200800415
NADH dehydrogenase [ubiquinone] 1 beta subcomplex subunit 9	Q9Y6M9	Up	Metabolism; Energy pathways	Mitochondrion	MDT	10.1016/j.jpsychires.2010.04.014
Legend
Anterior cingulate cortex	ACC
Anterior temporal lobe	ATL
Corpus callosum	CC
Dorsolateral prefrontal cortex	DLPFC
Hippocampus	HP
Frontal cortex	FC
Insular cortex	IC
Mediodorsal thalamus	MDT
Wernicke's area	WA

## Sheet: MDD
Protein	Acession number	Regulation	Biological Process	Cellular Component	Brain Region	Proteome Reference
NADH dehydrogenase Ubiquinone 1-alpha subcomplex subunit 2	O43678	Up	Metabolism ; Energy pathways		DLPFC	10.1038/tp.2012.13
NADH dehydrogenase Ubiquinone iron-sulphur protein 5	O43920	Up	Metabolism ; Energy pathways	Mitochondrion	DLPFC	10.1038/tp.2012.13
Citrate synthase	O75390	Up	Metabolism ; Energy pathways	Mitochondrial matrix	pituitary gland	10.1016/j.jpsychires.2014.09.022
ATP synthase subunit g mitochondrial short ATPase	O75964	Up	Metabolism ; Energy pathways	Mitochondrion	DLPFC	10.1038/tp.2012.13
Carbonic anhydrase 1b	P00915	Up	Metabolism ; Energy pathways	Cytoplasm	PFC, ACC	10.1038/sj.mp.4000696; 10.1002/pmic.200500069
Carbonic anhydrase 2	P00918	Up	Metabolism ; Energy pathways	Cytoplasm	pituitary gland	10.1016/j.jpsychires.2014.09.022
Fructose bisphosphate aldolase A	P04075	Up	Metabolism ; Energy pathways	Cytoplasm	ACC	10.1002/pmic.200500069
Aldehyde dehydrogenase, mitochondrial	P05091		Metabolism ; Energy pathways	Mitochondrion	APC	10.1093/ijnp/pyu019
ATP synthase b chain, mitochondrial precursor a	P06576	Up	Metabolism ; Energy pathways	Mitochondrion	ACC	10.1002/pmic.200500069
Glycogen phosphorylase, liver form	P06737		Metabolism ; Energy pathways		APC	10.1093/ijnp/pyu019
Beta-hexosaminidase subunit beta	P07686		Metabolism ; Energy pathways	Lysosome	APC	10.1093/ijnp/pyu019
Fructose-bisphosphate aldolase C	P09972	Up	Metabolism ; Energy pathways	Mitochondrion	PFC	10.1038/sj.mp.4000696
Cytochrome c oxidase subunit 5B mitochondrial	P10606	Up	Metabolism ; Energy pathways	Mitochondrion	DLPFC	10.1038/tp.2012.13
Cytochrome c oxidase subunit 4 isoform 1 mitochondrial	P13073	Up	Metabolism ; Energy pathways	Mitochondrion	DLPFC	10.1038/tp.2012.13
Cytochrome c oxidase polypeptide 7A2 mitochondrial	P14406	Up	Metabolism ; Energy pathways	Mitochondrion	DLPFC	10.1038/tp.2012.13
Glutamine synthetase a	P15104	Down	Metabolism ; Energy pathways	Cytosol	ACC	10.1002/pmic.200500069
Carbonyl reductase [NADPH] 1	P16152		Metabolism ; Energy pathways	Cytoplasm	APC	10.1093/ijnp/pyu019
Serine--pyruvate aminotransferase	P21549		Metabolism ; Energy pathways	Peroxisome	APC	10.1093/ijnp/pyu019
Alpha-(1,3)-fucosyltransferase 4	P22083		Metabolism ; Energy pathways	Golgi apparatus	APC	10.1093/ijnp/pyu019
Thioredoxin-dependent peroxide reductase	P30048		Metabolism ; Energy pathways	Mitochondrion	pituitary gland	10.1016/j.jpsychires.2014.09.022
Ubiquinol cytochrome c reductase complex core Protein 1	P31930	Down	Metabolism ; Energy pathways	Mitochondrion	PFC	10.1038/sj.mp.4000696
Phosphoglucomutase-1	P36871		Metabolism ; Energy pathways	Cytoplasm	APC	10.1093/ijnp/pyu019
Malate dehydrogenase, mitochondrial precursor a	P40926	Up	Metabolism ; Energy pathways	Mitochondrion	ACC	10.1002/pmic.200500069
Platelet-activating factor acetylhydrolase IB subunit alpha	P43034		Metabolism ; Energy pathways	Cytoplasm	APC	10.1093/ijnp/pyu019
Cytochrome b-c1 complex subunit Rieske, mitochondrial	P47985		Metabolism ; Energy pathways	Mitochondrion	APC	10.1093/ijnp/pyu019
Biotin protein ligase	P50747	Up	Metabolism ; Energy pathways	Cytoplasm	pituitary gland	10.1016/j.jpsychires.2014.09.022
Succinyl-CoA ligase [ADP/GDP-forming] subunit alpha, mitochondrial	P53597		Metabolism ; Energy pathways	Mitochondrion	APC	10.1093/ijnp/pyu019
Succinyl coenzyme A:3 ketoacid CoA transferase	P55809	Down	Metabolism ; Energy pathways	Mitochondrion	ACC	10.1002/pmic.200500069
NADH dehydrogenase [ubiquinone] flavoprotein 3, mitochondrial	P56181		Metabolism ; Energy pathways	Mitochondrion	APC	10.1093/ijnp/pyu019
ATP synthase subunit e mitochondrial	P56385	Up	Metabolism ; Energy pathways	Mitochondrion	DLPFC	10.1038/tp.2012.13
NADH dehydrogenase Ubiquinone 1 alpha subcomplex subunit 6	P56556	Up	Metabolism ; Energy pathways	Mitochondrion	DLPFC	10.1038/tp.2012.13
Glutathione S-transferase omega-1	P78417		Metabolism ; Energy pathways	Nucleus	APC	10.1093/ijnp/pyu019
Cytochrome c	P99999	Up	Metabolism ; Energy pathways	Mitochondrion	DLPFC	10.1038/tp.2012.13
Glucosamine fruct 6 phos aminotransferase 1	Q06210	Down	Metabolism ; Energy pathways	Cytoplasm	pituitary gland	10.1016/j.jpsychires.2014.09.022
Dihydropyrimidinase-related protein 3	Q14195	Up	Metabolism ; Energy pathways	Cytoplasm	DLPFC	10.1038/tp.2012.13
Neutrophil cytosol factor 4	Q15080		Metabolism ; Energy pathways	Cytoplasm	APC	10.1093/ijnp/pyu019
Hydroxyacylglutathione hydrolase, mitochondrial	Q16775		Metabolism ; Energy pathways	Cytoplasm	APC	10.1093/ijnp/pyu019
NADH dehydrogenase [ubiquinone] 1 alpha subcomplex subunit 11	Q86Y39		Metabolism ; Energy pathways	Mitochondrion	APC	10.1093/ijnp/pyu019
NADH dehydrogenase [ubiquinone] 1 beta subcomplex subunit 11, mitochondrial	Q9NX14		Metabolism ; Energy pathways		APC	10.1093/ijnp/pyu019
NADH dehydrogenase Ubiquinone 1-alpha subcomplex subunit 13	Q9P0J0	Up	Metabolism ; Energy pathways	Mitochondrion	DLPFC	10.1038/tp.2012.13
Beta enolase	P13929		Metabolism ; Energy pathways	Extracellular	DLPFC	10.1007/s00406-012-0301-3
Legend
Anterior cingulate cortex	ACC
Anterior prefrontal cortex	APC
Dorsolateral prefrontal cortex	DLPFC
Prefrontal cortex	PFC

## Sheet: BPD
Protein	Acession number	Regulation	Biological Process	Cellular Component	Brain Region	Proteome Reference
Hydroxyacylglutathione hydrolase, mitochondrial	H3BPK3	Down	Metabolism ; Energy pathways		ACC	10.1038/tp.2016.224
ATPase (transitional ER)	O14983	Up	Metabolism ; Energy pathways	Sarcoplasmic reticulum	DLPFC	10.1038/sj.mp.4002098
D-3 Phosphoglycerate dehydrogenase	O43175	Up	Metabolism ; Energy pathways	Extracellular	DLPFC	10.1038/sj.mp.4002098
Proline dehydrogenase 1, mito	O43272	Up	Metabolism ; Energy pathways		APC	10.1093/ijnp/pyu015
NADH dehydrogenase [ubiquinone] 1 beta subcomplex subunit 3	O43676	Up	Metabolism ; Energy pathways		ACC	10.1038/tp.2016.224
NADH dehydrogenase [ubiquinone] 1 alpha subcomplex subunit 2	O43678	Up	Metabolism ; Energy pathways		ACC	10.1038/tp.2016.224
Isocitrate dehydrogenase [NAD] subunit beta, mitochondrial	O43837	Up	Metabolism ; Energy pathways	Mitochondrion	ACC	10.1038/tp.2016.224
NADH dehydrogenase [ubiquinone] iron-sulfur protein 5	O43920	Up	Metabolism ; Energy pathways	Mitochondrion	ACC	10.1038/tp.2016.224
NADH dehydrogenase [ubiquinone] iron-sulfur protein 2, mitochondrial	O75306	Up	Metabolism ; Energy pathways	Mitochondrion	ACC	10.1038/tp.2016.224
NADH dehydrogenase [ubiquinone] iron-sulfur protein 6, mitochondrial	O75380	Up	Metabolism ; Energy pathways	Mitochondrion	ACC	10.1038/tp.2016.224
Citrate synthase, mito	O75390	Up	Metabolism ; Energy pathways	Mitochondrial matrix	APC	10.1093/ijnp/pyu015
NADH dehydrogenase [ubiquinone] 1 beta subcomplex subunit 1	O75438	Up	Metabolism ; Energy pathways	Integral to membrane	ACC	10.1038/tp.2016.224
NADH dehydrogenase [ubiquinone] iron-sulfur protein 3, mitochondrial	O75489	Up	Metabolism ; Energy pathways	Mitochondrion	ACC	10.1038/tp.2016.224
ATP synthase subunit d, mitochondrial	O75947	Up	Metabolism ; Energy pathways	Mitochondrial membrane	CA2/3, CA4, DG, ACC	10.1001/archgenpsychiatry.2011.43; 10.1038/tp.2016.224
Dimethylarginine Dimethylaminohydrolase 1	O94760	Down	Metabolism ; Energy pathways	Cytoplasm	CA2/3, CA4, DG, DLPFC	10.1001/archgenpsychiatry.2011.43; 10.1038/sj.mp.4002098
NADH dehydrogenase [ubiquinone] 1 beta subcomplex subunit 4	O95168	Up	Metabolism ; Energy pathways	Integral to membrane	ACC	10.1038/tp.2016.224
NADH dehydrogenase [ubiquinone] 1 alpha subcomplex subunit 7	O95182	Up	Metabolism ; Energy pathways	Mitochondrion	ACC	10.1038/tp.2016.224
NADH dehydrogenase [ubiquinone] 1 subunit C2;NADH dehydrogenase [ubiquinone] 1 subunit C2, isoform 2	O95298	Up	Metabolism ; Energy pathways	Mitochondrion	ACC	10.1038/tp.2016.224
NADH dehydrogenase [ubiquinone] 1 alpha subcomplex subunit 10, mitochondrial	O95299	Up	Metabolism ; Energy pathways	Mitochondrion	ACC	10.1038/tp.2016.224
Phosphatidate cytidylyltransferase 2	O95674	Up	Metabolism ; Energy pathways	Mitochondrion	ACC	10.1038/tp.2016.224
Glutamate dehydrogenase 1, mitochondrial	P00367	Up	Metabolism ; Energy pathways	Mitochondrion	ACC	10.1038/tp.2016.224; 10.1016/j.schres.2015.02.002
Superoxide dismutase [Cu-Zn]	P00441		Metabolism ; Energy pathways	Cytoplasm	CA1, CA2/3, CA4, DG	10.1001/archgenpsychiatry.2011.43
Aspartate aminotransferase, mitochondrial	P00505	Down	Metabolism ; Energy pathways	Mitochondrion	ACC	10.1038/tp.2016.224
Phosphoglycerate kinase 1	P00558	Down	Metabolism ; Energy pathways	Cytoplasm	APC	10.1093/ijnp/pyu015
NADH-ubiquinone oxidoreductase chain 4	P03905	Up	Metabolism ; Energy pathways	Mitochondrion	ACC	10.1038/tp.2016.224
NADH-ubiquinone oxidoreductase chain 5	P03915	Up	Metabolism ; Energy pathways	Mitochondrion	ACC	10.1038/tp.2016.224
Catalase	P04040		Metabolism ; Energy pathways	Cytoplasm	APC	10.1093/ijnp/pyu015
ATP synthase subunit beta, mitochondrial	P06576	Up	Metabolism ; Energy pathways	Mitochondrion	CA2/3, ACC	10.1001/archgenpsychiatry.2011.43; 10.1038/tp.2016.224
ATP synthase beta chain	P06576	Up	Metabolism ; Energy pathways	Mitochondrion	DLPFC	10.1038/sj.mp.4002098
Alpha-enolase	P06733	Down	Metabolism ; Energy pathways	Cytoplasm	CA1, CA2/3, DG	10.1001/archgenpsychiatry.2011.43
Glucose-6-phosphate isomerase	P06744	Down	Metabolism ; Energy pathways	Cytoplasm	ACC	10.1038/tp.2016.224
Cytochrome b-c1 complex subunit 6, mitochondrial	P07919	Up	Metabolism ; Energy pathways	Mitochondrion	ACC	10.1038/tp.2016.224
Pyruvate dehydrogenase E1 component subunit alpha, somatic form, mitochondrial	P08559	Up	Metabolism ; Energy pathways	Mitochondrion	ACC	10.1038/tp.2016.224
Cytochrome c1, heme protein, mitochondrial	P08574	Up	Metabolism ; Energy pathways	Mitochondrion	ACC	10.1038/tp.2016.224
Gamma enolase	P09104	Up	Metabolism ; Energy pathways	Cytoplasm	DLPFC	10.1038/sj.mp.4002098
Glutathione S-Transferase Pi 1	P09211		Metabolism ; Energy pathways	Cytoplasm	CA2/3, CA4	10.1001/archgenpsychiatry.2011.43
2',3'-cyclic-nucleotide 3'-phosphodiesterase CNPase	P09543	Down	Metabolism ; Energy pathways	Cytoplasm	APC	10.1093/ijnp/pyu015
Dihydrolipoyl dehydrogenase, mitochondrial	P09622	Up	Metabolism ; Energy pathways	Mitochondrion	ACC	10.1038/tp.2016.224
Dihydrolipoyl dehydrogenase	P09622	Up	Metabolism ; Energy pathways	Mitochondrion	DLPFC	10.1038/sj.mp.4002098
Fructose-bisphosphate aldolase C	P09972	Up	Metabolism ; Energy pathways	Mitochondrion	CA2/3	10.1001/archgenpsychiatry.2011.43
Dihydrolipoyllysine-residue acetyltransferase component of pyruvate dehydrogenase complex, mitochondrial	P10515	Up	Metabolism ; Energy pathways	Mitochondrion	ACC	10.1038/tp.2016.224
Pyruvate dehydrogenase E1 component subunit beta, mitochondrial	P11177	Up	Metabolism ; Energy pathways	Mitochondrion	ACC	10.1038/tp.2016.224
Glucose-6-phosphate 1-dehydrogenase	P11413	Up	Metabolism ; Energy pathways	Cytoplasm	ACC	10.1038/tp.2016.224
Creatine kinase B chain	P12277	Down	Metabolism ; Energy pathways	Cytoplasm	DLPFC	10.1038/mp.2008.7
Pyruvate kinase PKM;Pyruvate kinase	P14618	Down	Metabolism ; Energy pathways	Cytoplasm	ACC	10.1038/tp.2016.224
NAD(P)H Dehydrogenase, Quinone 2	P16083		Metabolism ; Energy pathways	Cytoplasm	CA2/3	10.1001/archgenpsychiatry.2011.43
6-phosphofructokinase, liver type	P17858	Down	Metabolism ; Energy pathways	Cytoplasm	ACC	10.1038/tp.2016.224
NADH dehydrogenase [ubiquinone] flavoprotein 2, mitochondrial	P19404	Up	Metabolism ; Energy pathways	Mitochondrion	ACC	10.1038/tp.2016.224
Glutathione S-transferase Mu 3	P21266	Down	Metabolism ; Energy pathways	Cytoplasm	ACC	10.1038/tp.2016.224
Catechol O-methyltransferase	P21964	Down	Metabolism ; Energy pathways	Cytoplasm	APC	10.1093/ijnp/pyu015
ATP synthase F(0) complex subunit B1, mitochondrial ATP synthase subunit b	P24539	Up	Metabolism ; Energy pathways	Mitochondrion	APC	10.1093/ijnp/pyu015; 10.1038/tp.2016.224
ATP synthase subunit alpha, mitochondrial	P25705	Up	Metabolism ; Energy pathways	Mitochondrion	ACC	10.1038/tp.2016.224
NADH-ubiquinone oxidoreductase 75 kDa subunit, mitochondrial, Complex I-75 kDa	P28331	Up	Metabolism ; Energy pathways	Mitochondrion	APC; ACC	10.1093/ijnp/pyu015; 10.1038/tp.2016.224
Peroxiredoxin 6	P30041	Up	Metabolism ; Energy pathways	Lysosome	DLPFC	10.1038/sj.mp.4002098
Peroxiredoxin 5	P30044	Down	Metabolism ; Energy pathways	Mitochondrion	HP	10.1016/j.schres.2015.02.002
Peroxiredoxin 3	P30048	Up	Metabolism ; Energy pathways	Mitochondrion	APC; ACC	10.1093/ijnp/pyu015; 10.1038/tp.2016.224
Ubiquinol-cytochrome C reductase complex	P31930	Down	Metabolism ; Energy pathways	Mitochondrion	DLPFC	10.1038/sj.mp.4002098
Peroxiredoxin 2	P32119	Down	Metabolism ; Energy pathways	Cytoplasm	DLPFC	10.1038/sj.mp.4002098
ATP synthase subunit gamma, mitochondrial	P36542	Up	Metabolism ; Energy pathways	Mitochondrion	ACC	10.1038/tp.2016.224
ATP synthase gamma chain (splice isoforms of liver)	P36542	Up	Metabolism ; Energy pathways	Mitochondrion	DLPFC	10.1038/sj.mp.4002098
Dihydrolipoyllysine-residue succinyltransferase component of 2-oxoglutarate dehydrogenase complex, mitochondrial	P36957	Up	Metabolism ; Energy pathways	Mitochondrion	ACC	10.1038/tp.2016.224
Vacuolar ATP synthase subunit A	P38606	Down	Metabolism ; Energy pathways	Endosome	DLPFC	10.1038/mp.2008.7
Malate dehydrogenase	P40926	Down	Metabolism ; Energy pathways	Mitochondrion	APC, ACC	10.1093/ijnp/pyu015; 10.1038/tp.2016.224; 10.1016/j.schres.2015.02.002
Trifunctional enzyme subunit alpha, mitochondrial;Long-chain enoyl-CoA hydratase;Long chain 3-hydroxyacyl-CoA dehydrogenase	P40939	Up	Metabolism ; Energy pathways	Mitochondrion	ACC	10.1038/tp.2016.224
Glycerol-3-phosphate dehydrogenase, mitochondrial	P43304	Up	Metabolism ; Energy pathways	Mitochondrion	ACC	10.1038/tp.2016.224
ATP synthase subunit O, mitochondrial	P48047	Up	Metabolism ; Energy pathways		ACC	10.1038/tp.2016.224
4-Trimethylamino- butyraldehyde dehydrogenase	P49189	Up	Metabolism ; Energy pathways	Cytoplasm	DLPFC	10.1038/sj.mp.4002098
Aldehyde dehydrogenase 7A1	P49419	Up	Metabolism ; Energy pathways		DLPFC	10.1038/sj.mp.4002098
NADH dehydrogenase [ubiquinone] flavoprotein 1, mitochondrial	P49821	Up	Metabolism ; Energy pathways	Mitochondrion	ACC	10.1038/tp.2016.224
Glycogen synthase kinase-3 β	P49841	Up	Metabolism ; Energy pathways	Cytoplasm	APC	10.1093/ijnp/pyu015
Isocitrate dehydrogenase subunit alpha	P50213	Up	Metabolism ; Energy pathways	Mitochondrion	DLPFC	10.1038/sj.mp.4002098
NADH dehydrogenase [ubiquinone] 1 alpha subcomplex subunit 8	P51970	Up	Metabolism ; Energy pathways	Mitochondrion	ACC	10.1038/tp.2016.224
ATP-citrate synthase	P53396	Up	Metabolism ; Energy pathways	Cytoplasm	ACC	10.1038/tp.2016.224
Trifunctional enzyme subunit beta, mitochondrial;3-ketoacyl-CoA thiolase	P55084	Up	Metabolism ; Energy pathways	Mitochondrion	ACC	10.1038/tp.2016.224
NADH dehydrogenase [ubiquinone] 1 alpha subcomplex subunit 6	P56556	Up	Metabolism ; Energy pathways	Mitochondrion	ACC	10.1038/tp.2016.224
Triosephosphate isomerase	P60174	Up	Metabolism ; Energy pathways	Cytoplasm	APC	10.1093/ijnp/pyu015; 10.1016/j.schres.2015.02.002
Peptidyl-prolyl cis-trans isomerase FKBP3	Q00688	Down	Metabolism ; Energy pathways	Nucleus	ACC	10.1038/tp.2016.224
Peroxiredoxin 1	Q06830	Down	Metabolism ; Energy pathways	Cytoplasm	DG, ACC	10.1001/archgenpsychiatry.2011.43; 10.1038/tp.2016.224
Peptidyl-prolyl cis-trans isomerase NIMA-interacting 1	Q13526	Down	Metabolism ; Energy pathways	Nucleus	ACC	10.1038/tp.2016.224
Tubulin--tyrosine ligase-like protein 12	Q14166	Down	Metabolism ; Energy pathways	Nucleus	ACC	10.1038/tp.2016.224
Dihydropyrimidinase- related protein-3	Q14195	Up	Metabolism ; Energy pathways	Cytoplasm	DLPFC, CA2/3	10.1038/sj.mp.4002098; 10.1001/archgenpsychiatry.2011.43
Platelet-activating factor acetylhydrolase IB subunit gamma	Q15102	Down	Metabolism ; Energy pathways	Cytoplasm	CA2/3	10.1001/archgenpsychiatry.2011.43
[Pyruvate dehydrogenase [lipoamide]] kinase isozyme 2, mitochondrial	Q15119	Up	Metabolism ; Energy pathways	Mitochondrion	ACC	10.1038/tp.2016.224
Inorganic pyrophosphate	Q15181	Down	Metabolism ; Energy pathways	Cytoplasm	DLPFC	10.1038/sj.mp.4002098
2,4-dienoyl-CoA reductase, mitochondrial	Q16698	Up	Metabolism ; Energy pathways	Mitochondrion	ACC	10.1038/tp.2016.224
NADH dehydrogenase [ubiquinone] 1 alpha subcomplex subunit 5	Q16718	Up	Metabolism ; Energy pathways	Mitochondrion	ACC	10.1038/tp.2016.224
NADH dehydrogenase [ubiquinone] 1 alpha subcomplex subunit 9, mitochondrial	Q16795	Up	Metabolism ; Energy pathways	Mitochondrion	ACC	10.1038/tp.2016.224
Serine/threonine-protein phosphatase PGAM5, mitochondrial	Q96HS1	Up	Metabolism ; Energy pathways	Cytosol	ACC	10.1038/tp.2016.224
Prostaglandin E synthase 2;Prostaglandin E synthase 2 truncated form	Q9H7Z7	Up	Metabolism ; Energy pathways	Nucleus	ACC	10.1038/tp.2016.224
Acyl-CoA dehydrogenase family member 9, mitochondrial	Q9H845	Up	Metabolism ; Energy pathways	Mitochondrion	ACC	10.1038/tp.2016.224
NADH dehydrogenase [ubiquinone] 1 beta subcomplex subunit 11, mitochondrial	Q9NX14	Up	Metabolism ; Energy pathways		ACC	10.1038/tp.2016.224
NADH dehydrogenase [ubiquinone] 1 alpha subcomplex subunit 13	Q9P0J0	Up	Metabolism ; Energy pathways	Mitochondrion	ACC	10.1038/tp.2016.224
NADH-ubiquinone oxidoreductase (13 kDa)-B subunit	Q9UI09	Up	Metabolism ; Energy pathways	Mitochondrion	DLPFC , ACC	10.1038/mp.2008.7; 10.1038/tp.2016.224
Acyl-coenzyme A thioesterase 9, mitochondrial	Q9Y305	Up	Metabolism ; Energy pathways	Mitochondrion	ACC	10.1038/tp.2016.224
NADH dehydrogenase [ubiquinone] 1 beta subcomplex subunit 9	Q9Y6M9	Up	Metabolism ; Energy pathways	Mitochondrion	ACC	10.1038/tp.2016.224
Legend
Anterior prefrontal cortex	APC
Anterior cingulate cortex	ACC
Cornu ammonis region 1	CA1
Cornu ammonis region 2/3	CA2/3
Cornu ammonis region 4	CA4
Dentate gyrus	DG
Hippocampus	HP
Dorsolateral prefrontal cortex	DLPC

## Sheet: Venn diagram
Protein	Acession	SCZ	MDD	BPD
Citrate synthase, mito	O75390	X	X	X
ATP synthase beta chain	P06576	X	X	X
Aldolase C, fructose-bisphosphate (ALDOC)	P09972	X	X	X
Ubiquinol-cytochrome-c reductase complex core protein I	P31930	X	X	X
Malate dehydrogenase, mitochondrial precursora	P40926	X	X	X
NADH dehydrogenase [ubiquinone] 1 alpha subcomplex subunit 2	O43678		X	X
NADH dehydrogenase [ubiquinone] iron-sulfur protein 5	O43920		X	X
Peroxiredoxin 3	P30048		X	X
NADH dehydrogenase Ubiquinone 1 alpha subcomplex subunit 6	P56556		X	X
Dihydropyrimidinase- related protein-3	Q14195		X	X
NADH dehydrogenase [ubiquinone] 1 beta subcomplex subunit 11, mitochondrial	Q9NX14		X	X
NADH dehydrogenase [ubiquinone] 1 alpha subcomplex subunit 13	Q9P0J0		X	X
Carbonic anhydrase	P00915	X	X
Carbonic anhydrase 2	P00918	X	X
Aldolase A, fructose-bisphosphate (ALDOA)	P04075	X	X
Aldehydedehydrogenase, mitochondrial	P05091	X	X
Glutamine synthetase	P15104	X	X
Carbonyl reductase 1	P16152	X	X
Phosphoglucomutase-1	P36871	X	X
Succinyl coenzyme A:3 ketoacid CoA transferase	P55809	X	X
Glutathione transferase omega	P78417	X	X
Hydroxyacylglutathione hydrolase (Glx II)	Q16775	X	X
ATP synthase subunit g mitochondrial short ATPase	O75964		X
Glycogen phosphorylase, liver form	P06737		X
Beta-hexosaminidase subunit beta	P07686		X
Cytochrome c oxidase subunit 5B mitochondrial	P10606		X
Cytochrome c oxidase subunit 4 isoform 1 mitochondrial	P13073		X
Cytochrome c oxidase polypeptide 7A2 mitochondrial	P14406		X
Serine--pyruvate aminotransferase	P21549		X
Alpha-(1,3)-fucosyltransferase 4	P22083		X
Platelet-activating factor acetylhydrolase IB subunit alpha	P43034		X
Cytochrome b-c1 complex subunit Rieske, mitochondrial	P47985		X
Biotin protein ligase	P50747		X
Succinyl-CoA ligase [ADP/GDP-forming] subunit alpha, mitochondrial	P53597		X
NADH dehydrogenase [ubiquinone] flavoprotein 3, mitochondrial	P56181		X
ATP synthase subunit e mitochondrial	P56385		X
Cytochrome c	P99999		X
Glucosamine fruct 6 phos aminotransferase 1	Q06210		X
Neutrophil cytosol factor 4	Q15080		X
NADH dehydrogenase [ubiquinone] 1 alpha subcomplex subunit 11	Q86Y39		X
Beta enolase	P13929		X
D-3 Phosphoglycerate dehydrogenase	O43175	X		X
NADH dehydrogenase [ubiquinone] iron-sulfur protein 6, mitochondrial	O75380	X		X
NADH-ubiquinone oxidoreductase 30 kDa subunit	O75489	X		X
ATP synthase, H+ transporting, mitochondrial F0 complex, subunit d isoform a	O75947	X		X
Dimethylarginine dimethylaminohydrolase 1 (DDAH1)	O94760	X		X
CDP-DAG synthase 2	O95674	X		X
Glutamate dehydrogenase	P00367	X		X
Superoxide dismutase [Cu-Zn]	P00441	X		X
Alpha-enolase	P06733	X		X
Pyruvate dehydrogenase E1 component subunit alpha, somatic form, mitochondrial	P08559	X		X
Gamma enolase	P09104	X		X
Glutathione S-Transferase Pi 1	P09211	X		X
2',3'-cyclic nucleotide 3' phosphodiesterase (CNP)	P09543	X		X
Dihydrolipoyl dehydrogenase, mitochondrial precursor	P09622	X		X
Creatine kinase B chain	P12277	X		X
Pyruvate kinase	P14618	X		X
Phosphofructokinase 1; phosphohexokinase	P17858	X		X
Glutathione S-transferase Mu 3	P21266	X		X
Catechol O-methyltransferase	P21964	X		X
ATP synthase subunit alpha, mitochondrial	P25705	X		X
NADH-ubiquinone oxidoreductase 75 kDa subunit	P28331	X		X
Peroxiredoxin 6	P30041	X		X
Peroxiredoxin 5	P30044	X		X
Peroxiredoxin 2	P32119	X		X
ATP synthase, gamma	P36542	X		X
V-type proton ATPase catalytic subunit A	P38606	X		X
Isocitrate dehydrogenase subunit alpha	P50213	X		X
Triosephosphate isomerase	P60174	X		X
Peroxiredoxin 1	Q06830	X		X
NADH dehydrogenase [ubiquinone] 1 alpha subcomplex subunit 5	Q16718	X		X
NADH-ubiquinone oxidoreductase 39 kDa subunit	Q16795	X		X
NADH dehydrogenase [ubiquinone] 1 beta subcomplex subunit 9	Q9Y6M9	X		X
Hydroxyacylglutathione hydrolase, mitochondrial	H3BPK3			X
ATPase (transitional ER)	O14983			X
Proline dehydrogenase 1, mito	O43272			X
NADH dehydrogenase [ubiquinone] 1 beta subcomplex subunit 3	O43676			X
Isocitrate dehydrogenase [NAD] subunit beta, mitochondrial	O43837			X
NADH dehydrogenase [ubiquinone] iron-sulfur protein 2, mitochondrial	O75306			X
NADH dehydrogenase [ubiquinone] 1 beta subcomplex subunit 1	O75438			X
NADH dehydrogenase [ubiquinone] 1 beta subcomplex subunit 4	O95168			X
NADH dehydrogenase [ubiquinone] 1 alpha subcomplex subunit 7	O95182			X
NADH dehydrogenase [ubiquinone] 1 subunit C2;NADH dehydrogenase [ubiquinone] 1 subunit C2, isoform 2	O95298			X
NADH dehydrogenase [ubiquinone] 1 alpha subcomplex subunit 10, mitochondrial	O95299			X
Aspartate aminotransferase, mitochondrial	P00505			X
Phosphoglycerate kinase 1	P00558			X
NADH-ubiquinone oxidoreductase chain 4	P03905			X
NADH-ubiquinone oxidoreductase chain 5	P03915			X
Catalase	P04040			X
Glucose-6-phosphate isomerase	P06744			X
Cytochrome b-c1 complex subunit 6, mitochondrial	P07919			X
Cytochrome c1, heme protein, mitochondrial	P08574			X
Dihydrolipoyllysine-residue acetyltransferase component of pyruvate dehydrogenase complex, mitochondrial	P10515			X
Pyruvate dehydrogenase E1 component subunit beta, mitochondrial	P11177			X
Glucose-6-phosphate 1-dehydrogenase	P11413			X
NAD(P)H Dehydrogenase, Quinone 2	P16083			X
NADH dehydrogenase [ubiquinone] flavoprotein 2, mitochondrial	P19404			X
ATP synthase F(0) complex subunit B1, mitochondrial ATP synthase subunit b	P24539			X
Dihydrolipoyllysine-residue succinyltransferase component of 2-oxoglutarate dehydrogenase complex, mitochondrial	P36957			X
Trifunctional enzyme subunit alpha, mitochondrial;Long-chain enoyl-CoA hydratase;Long chain 3-hydroxyacyl-CoA dehydrogenase	P40939			X
Glycerol-3-phosphate dehydrogenase, mitochondrial	P43304			X
ATP synthase subunit O, mitochondrial	P48047			X
4-Trimethylamino- butyraldehyde dehydrogenase	P49189			X
Aldehyde dehydrogenase 7A1	P49419			X
NADH dehydrogenase [ubiquinone] flavoprotein 1, mitochondrial	P49821			X
Glycogen synthase kinase-3 β	P49841			X
NADH dehydrogenase [ubiquinone] 1 alpha subcomplex subunit 8	P51970			X
ATP-citrate synthase	P53396			X
Trifunctional enzyme subunit beta, mitochondrial;3-ketoacyl-CoA thiolase	P55084			X
Peptidyl-prolyl cis-trans isomerase FKBP3	Q00688			X
Peptidyl-prolyl cis-trans isomerase NIMA-interacting 1	Q13526			X
Tubulin--tyrosine ligase-like protein 12	Q14166			X
Platelet-activating factor acetylhydrolase IB subunit gamma	Q15102			X
[Pyruvate dehydrogenase [lipoamide]] kinase isozyme 2, mitochondrial	Q15119			X
Inorganic pyrophosphate	Q15181			X
2,4-dienoyl-CoA reductase, mitochondrial	Q16698			X
Serine/threonine-protein phosphatase PGAM5, mitochondrial	Q96HS1			X
Prostaglandin E synthase 2;Prostaglandin E synthase 2 truncated form	Q9H7Z7			X
Acyl-CoA dehydrogenase family member 9, mitochondrial	Q9H845			X
NADH-ubiquinone oxidoreductase (13 kDa)-B subunit	Q9UI09			X
Acyl-coenzyme A thioesterase 9, mitochondrial	Q9Y305			X
Dihydropyrimidinase-like 4 (DPYSL4)	O14531	X
NADH-ubiquinone oxidoreductase SGDH subunit	O43674	X
Carbonyl reductase 3 (CBR3)	O75828	X
6-Phosphoglu- conolactonase	O95336	X
Cytochrome c oxidase subunit 2	P00403	X
Adenylate kinase 1	P00568	X
Glyceraldehyde-3-phosphate dehydrogenase	P04406	X
L-lactate dehydrogenase B chain	P07195	X
Dihydropteridine reductase	P09417	X
Esterase D/formylglutathione hydrolase (ESD)	P10768	X
Glycogen phosphorylase, brain form	P11216	X
Glycogen phosphorylase, muscle form	P11217	X
Imp dehydrogenase 2	P12268	X
Creatine kinase ubiquitous mitochondrial	P12532	X
Aspartate--tRNA ligase, Cytoplasmic	P14868	X
Phosphoglycerate mutase 2	P15259	X
Phosphoglycerate mutase 1	P18669	X
Hexokinase 1 (HK1)	P19367	X
Acetoacetyl-CoA thiolase	P24752	X
Inositol monophosphatase (IMPA1)	P29218	X
Transketolase	P29401	X
Delta-1-pyrroline-5-carboxylate dehydrogenase, mitochondrial	P30038	X
Biliverdin reductase B	P30043	X
Aldehyde dehydrogenase	P30838	X
Malate dehydrogenase 1, NAD (soluble) (MDH1)	P40925	X
Isoleucyl tRNA synthetase, Cytoplasmic	P41252	X
N- ethylmaleimide-sensitive factor	P46459	X
Isocitrate dehydrogenase 2 (NADP+), mitochondrial variant	P48735	X
Serine--tRNA ligase, Cytoplasmic	P49591	X
Palmitoyl protein thioesterase 1	P50897	X
Tyrosyl-ttRNA synthetase (YARS)	P54577	X
Phosphoribosyl pyrophosphate synthase isoform I	P60891	X
Oxoglutarate (alpha-ketoglutarate) dehydrogenase	Q02218	X
Fk506-binding protein 4	Q02790	X
Peroxiredoxin 4	Q13162	X
Cytoplasmic dynein 1 heavy chain 1, cytosolic	Q14204	X
Malic enzyme 3	Q16798	X
Ectonucleotide pyrophosphatase/phosphodiesterase family member 6	Q6UWR7	X
Pyridoxal phosphatase	Q96GD0	X
Inositol polyphosphate 4-phosphatase type I	Q96PE3	X
Aconitase 2, mitochondrial	Q99798	X
Acetyl CoA acetyltransferase cytosolic	Q9BWD1	X
Methyltransferase-like protein 7A; protein AAM-B	Q9H8H3	X
Lambda-crystallin homolog	Q9Y2S2	X
Guanine deaminase	Q9Y2T3	X
