# Supplementary material for: The Energy Metabolism Dysfunction in Psychiatric Disorders Postmortem Brains: Focus on Proteomic Evidence
Source: Front Neurosci. 2017 Sep 7;11:493. doi: 10.3389/fnins.2017.00493 (PMC5594406; doi:10.3389/fnins.2017.00493)
Supplement: Supplementary Table 2 — Compilation of demographic and clinical data for the samples used in the different studies. [file Table2.XLSX]

## Sheet: SCZ
Article	Sample size (control:patient)	Brain region	Drug treatment Yes/No (control:patient)	Average age in years (control:patient)	Gender M/F (control:patient)	Brain pH (control:patient)
Prabakaran et al. 2004	10:10	FC	0/10:10/0	45,6:39,6	7/3:8/2	6,49:6,43
Clark et al. 2006	10:10	ACC	0/10:10/0	48,6:48	8/2:8/2	6,45:6,39
Beasley et al. 2006	15:15	ACC	0/15:15/0	48,1:44,2	9/6:9/6
Sivagnanasundaram et al. 2007	10:10	CC	0/10:10/0	48,6:48	8/2:8/2	6,47:6,4
Pennington et al. 2008a	30:34	DLPFC	0/30:34/0	44:42	23/7:25/9	6,59:6,47
Pennington et al. 2008b	13:12	IC	0/13:12/0	50,7:45,8	8/5:8/4	6,3:6,3
English et al. 2009	35:35	DLPFC	0/35:35/0	44,2:42,6	26/9:26/9	6,6:6,5
Martins-De-Souza et al. 2009a	7:9	DLPFC	0/7:9/0	62,8:71,1	5/2:5/4	6,68:6,74
Martins-De-Souza et al. 2009b	6:9	WA	0/6:9/0	64:66,7	6/0:3/6	6,8:6,76
Martins-de-Souza et al. 2009c	7:9	FC	0/7:9/0	62,8:71	5/2:5/4
Martins-de-Souza et al. 2009d	4:5	ATL	0/4:5/0	72,2:68	3/1:4/1	6,8:6,7
Martins-de-Souza et al. 2010a	8:11	MDT	0/8:11/0	64,8:65,9	6/2:5/6	6,62:6,63
Martins-de-Souza et al. 2010b	8:11	ACC	0/8:11/0	64,8:65,9	6/8:5/6	6,65:6,6
Föcking et al. 2014	20:20	ACC	0/20:20/0	43,6:41,9	15/5:16/4	6,59:6,48
Saia-Cereda et al. 2015	7:9	CC	0/7:9/0	64,7:68,3	5/2:5/4	6,62:6,62
Schubert et al. 2015	10:10	HP	0/10:10/0	40,4:41,1	6/4:6/4	6,6:6,58
Saia-Cereda et al. 2016	5:5	CC	0/5:5/0	59,2:66,2	5/0:4/1	6,72:6,68
Gottschalk et al. 2015	23:23	APC	0/23:23/0	42,7:41	8/15:8/15	6,59:6,53
Johnston-Wilson et al. 2000	23:24	FC
Föcking et al. 2011	20:20	HP	0/20:20/0	43,6:41,9	15/5:16/4	6,59:6,48
Behan et al. 2009	20:20	DLPFC	0/20:20/0	44,1:46,8	14/6:11/9	6,5:6,6
Wesseling et al. 2014	22:22	APC	0/22:22/0	42,3:40,8	8/14:8/14	6,59:6,53
Legend
Anterior cingulate cortex	ACC
Anterior temporal lobe	ATL
Corpus callosum	CC
Dorsolateral prefrontal cortex	DLPFC
Hippocampus	HP
Frontal cortex	FC
Insular cortex	IC
Mediodorsal thalamus	MDT
Wernicke's area	WA

## Sheet: MDD
Article	Sample size (control:patient)	Brain region	Drug treatment Yes/No (control:patient)	Average age in years (control:patient)	Gender M/F (control:patient)	Brain pH (control:patient)
Johnston-Wilson et al. 2000	23:19	FC	0/23:19/0
Beasley et al. 2006	15:15	ACC	0/15:15/0	48,1:46,4	9/6:9/6
Martins-de-Souza et al. 2012a	12:24:00	DLPFC	0/12:24/0	47:42	8/4:13/11	6,6:6,7
Martins-de-Souza et al. 2012b	12:24	DLPFC	0/12:24/0	47:42	8/4:13/11	6,6:6,7
Gottschalk et al. 2015	23:23	APC	0/23:23/0	42,6:41,2	8/15:12/11	6,59:6,65
Stelzhammer et al. 2015	15:13	Pituitary gland	0/15:13/0	48:46,3	6/9:6/7	6,27:6,17
Wesseling et al. 2014	22:22	APC	0/22:22/0	42,3:42,3	8/14:13/9	6,59:6,63
Legend
Anterior cingulate cortex	ACC
Anterior prefrontal cortex	APC
Dorsolateral prefrontal cortex	DLPFC
Prefrontal cortex	PFC

## Sheet: BPD
Article	Sample size (control:patient)	Brain region	Drug treatment Yes/No (control:patient)	Average age in years (control:patient)	Gender M/F (control:patient)	Brain pH (control:patient)
Pennington et al. 2008a	30:32	DLPFC	0/30:32/0	44:45,1	7/23:15/17	6,59:6,42
Behan et al. 2009	20:20	DLPFC	0/20:20/0	44,1:41	14/6:14/6	6,5:6,5
Föcking et al. 2011	20:20	HP	0/20:20/0	43,6:45,7	15/5:10/10	6,59:6,41
Wesseling et al. 2014	22:23	APC	0/22:23/0	42,3:42,4	8/14:13/10	6,59:6,43
Föcking et al. 2016	20/16	ACC	0/20:16/0	43,6:46,6	15/5:10/6	6,59:6,46
Schubert et al. 2015	20:20:00	HP	0/20:20/0	43,6:45,7	15/5:10/10	6,59:6,41
Beasley et al. 2006	15:15:00	ACC	0/15:15/0	48,1:42,3	9/6:9/6
Stelzhammer et al. 2015	15:13:00	Pituitary gland	0/15:13:0	00:48:41.500000	6/9:5/7	6,27:6,19
Gottschalk et al. 2015	23:23:00	APC	0/23:23/0	42,7:42,4	8/15:13/10	6,59:6,43
Johnston-Wilson et al. 2000	23:23:00	FC	0/23:23/0
Legend
Anterior prefrontal cortex	APC
Anterior cingulate cortex	ACC
Dentate gyrus	DG
Hippocampus	HP
Dorsolateral prefrontal cortex	DLPFC
Frontal cortex	FC
